# Supplementary material for: Bibliometric analysis of ketogenic diet for pain based on dual databases: global trends and research hotspots from the Web of Science Core Collection and Scopus (2006–2025)
Source: Front Nutr. 2026 Feb 27;13:1717096. doi: 10.3389/fnut.2026.1717096 (PMC12982065; doi:10.3389/fnut.2026.1717096)
Supplement: Supplementary file 1 [file Table_1.xlsx]

## Sheet: Sheet1
Sources	Articles
NUTRIENTS	27
CUREUS JOURNAL OF MEDICAL SCIENCE	11
FRONTIERS IN NUTRITION	8
JOURNAL OF DAIRY SCIENCE	7
FRONTIERS IN NEUROLOGY	6
NEUROLOGICAL SCIENCES	5
ACTA MEDICA MEDITERRANEA	4
BMC MUSCULOSKELETAL DISORDERS	4
FRONTIERS IN PHARMACOLOGY	4
JOURNAL OF THE NEUROLOGICAL SCIENCES	4
SCIENTIFIC REPORTS	4
CASE REPORTS IN ENDOCRINOLOGY	3
CURRENT OBESITY REPORTS	3
JOURNAL OF CHILD NEUROLOGY	3
JOURNAL OF HEADACHE AND PAIN	3
MOVEMENT DISORDERS	3
PAIN	3
PEDIATRIC NEUROLOGY	3
AMERICAN JOURNAL OF CASE REPORTS	2
BMC PEDIATRICS	2
BMJ CASE REPORTS	2
BRAIN AND BEHAVIOR	2
CEPHALALGIA	2
CLINICAL NUTRITION	2
CURRENT NEUROLOGY AND NEUROSCIENCE REPORTS	2
CURRENT OPINION IN NEUROLOGY	2
CURRENT PAIN AND HEADACHE REPORTS	2
EPILEPSIA	2
EPILEPSY RESEARCH	2
EPILEPTIC DISORDERS	2
EUROPEAN JOURNAL OF NEUROLOGY	2
EUROPEAN JOURNAL OF PAEDIATRIC NEUROLOGY	2
EXPERT REVIEW OF NEUROTHERAPEUTICS	2
FRONTIERS IN MEDICINE	2
HEADACHE	2
JOURNAL OF CLINICAL MEDICINE	2
JOURNAL OF DIABETOLOGY	2
JOURNAL OF INHERITED METABOLIC DISEASE	2
JOURNAL OF NEUROSCIENCES IN RURAL PRACTICE	2
JOURNAL OF NUTRITION AND METABOLISM	2
JOURNAL OF PEDIATRIC ENDOCRINOLOGY & METABOLISM	2
MEDICINA-LITHUANIA	2
NEUROBIOLOGY OF PAIN	2
NUTRITION RESEARCH REVIEWS	2
NUTRITION REVIEWS	2
NUTRITIONAL NEUROSCIENCE	2
ORPHANET JOURNAL OF RARE DISEASES	2
SENSORS AND ACTUATORS B-CHEMICAL	2
SLEEP MEDICINE	2
TRIALS	2
WORLD JOURNAL OF CLINICAL CASES	2
AACE CLINICAL CASE REPORTS	1
AACE ENDOCRINOLOGY AND DIABETES	1
ACR OPEN RHEUMATOLOGY	1
ACTA DIABETOLOGICA	1
ACTA EPILEPTOLOGICA	1
ACTA MEDICA OKAYAMA	1
ACTA PHARMACEUTICA	1
AMERICAN FAMILY PHYSICIAN	1
AMERICAN JOURNAL OF EMERGENCY MEDICINE	1
AMERICAN JOURNAL OF PHYSIOLOGY-CELL PHYSIOLOGY	1
ANALYTICA CHIMICA ACTA	1
ANALYTICAL CHEMISTRY	1
ANNALS OF INDIAN ACADEMY OF NEUROLOGY	1
ANTIOXIDANTS & REDOX SIGNALING	1
ARCHIVES OF GERONTOLOGY AND GERIATRICS	1
ASIAN NURSING RESEARCH	1
BEHAVIOURAL PHARMACOLOGY	1
BIOCHEMICAL PHARMACOLOGY	1
BIOCHEMICAL SOCIETY TRANSACTIONS	1
BIOCHEMISTRY AND BIOPHYSICS REPORTS	1
BIOLOGICAL & PHARMACEUTICAL BULLETIN	1
BMC CANCER	1
BMC NEUROLOGY	1
BMC WOMENS HEALTH	1
BMJ NUTRITION, PREVENTION & HEALTH	1
BRAIN & DEVELOPMENT	1
BRAIN SCIENCES	1
CANADIAN JOURNAL OF NEUROLOGICAL SCIENCES	1
CELL REPORTS	1
CEN CASE REPORTS	1
CHEMICAL RECORD	1
CLINICAL NEUROPHYSIOLOGY PRACTICE	1
CLINICAL NUTRITION ESPEN	1
CLINICAL TOXICOLOGY	1
CLINICS AND PRACTICE	1
CURRENT DEVELOPMENTS IN NUTRITION	1
CURRENT DIABETES REVIEWS	1
CURRENT NEUROPHARMACOLOGY	1
CURRENT NUTRITION REPORTS	1
CURRENT OPINION IN BIOTECHNOLOGY	1
CURRENT OPINION IN ENDOCRINOLOGY DIABETES AND OBESITY	1
CURRENT TOPICS IN NUTRACEUTICAL RESEARCH	1
CURRENT TREATMENT OPTIONS IN NEUROLOGY	1
DIABETES THERAPY	1
DIABETOLOGY INTERNATIONAL	1
EGYPTIAN JOURNAL OF INTERNAL MEDICINE	1
EMBO MOLECULAR MEDICINE	1
EMERGENCY MEDICINE AUSTRALASIA	1
ENDOCRINOLOGY DIABETES & METABOLISM	1
ENDOCRINOLOGY DIABETES AND METABOLISM CASE REPORTS	1
ENEURO	1
EPILEPSY & BEHAVIOR	1
EURASIAN JOURNAL OF EMERGENCY MEDICINE	1
EUROPEAN JOURNAL OF CLINICAL NUTRITION	1
EUROPEAN JOURNAL OF INTEGRATIVE MEDICINE	1
EUROPEAN JOURNAL OF NEUROSCIENCE	1
EUROPEAN JOURNAL OF NUTRITION	1
EUROPEAN JOURNAL OF PHARMACOLOGY	1
EXPERIMENTAL NEUROLOGY	1
EXPERT OPINION ON INVESTIGATIONAL DRUGS	1
EXPERT OPINION ON PHARMACOTHERAPY	1
FOOD ALLERGY: ADVERSE REACTIONS TO FOODS AND FOOD ADDITIVES, 5TH EDITION	1
FOOD AND HUMANITY	1
FORSCHENDE KOMPLEMENTARMEDIZIN	1
FRONTIERS IN ENDOCRINOLOGY	1
FRONTIERS IN NEUROSCIENCE	1
FRONTIERS IN ONCOLOGY	1
FRONTIERS IN PAIN RESEARCH	1
FRONTIERS IN PHYSIOLOGY	1
HEALTHCARE	1
IBNOSINA JOURNAL OF MEDICINE AND BIOMEDICAL SCIENCES	1
INFLAMMOPHARMACOLOGY	1
INTERNAL MEDICINE	1
INTERNATIONAL JOURNAL OF BIOLOGICAL SCIENCES	1
INTERNATIONAL JOURNAL OF CLINICAL AND EXPERIMENTAL MEDICINE	1
INTERNATIONAL JOURNAL OF EMERGENCY MEDICINE	1
INTERNATIONAL JOURNAL OF ENVIRONMENTAL RESEARCH AND PUBLIC HEALTH	1
INTERNATIONAL JOURNAL OF MOLECULAR SCIENCES	1
IRANIAN JOURNAL OF CHILD NEUROLOGY	1
JAMA PSYCHIATRY	1
JOURNAL OF ANIMAL SCIENCE AND BIOTECHNOLOGY	1
JOURNAL OF CLINICAL ENDOCRINOLOGY & METABOLISM	1
JOURNAL OF CLINICAL INVESTIGATION	1
JOURNAL OF DIABETES	1
JOURNAL OF ETHNOBIOLOGY AND ETHNOMEDICINE	1
JOURNAL OF GASTROENTEROLOGY AND HEPATOLOGY	1
JOURNAL OF INTEGRATIVE NEUROSCIENCE	1
JOURNAL OF INTERNATIONAL MEDICAL RESEARCH	1
JOURNAL OF INVESTIGATIVE MEDICINE HIGH IMPACT CASE REPORTS	1
JOURNAL OF KOREAN MEDICAL SCIENCE	1
JOURNAL OF MOLECULAR NEUROSCIENCE	1
JOURNAL OF NANOBIOTECHNOLOGY	1
JOURNAL OF NEURO-OPHTHALMOLOGY	1
JOURNAL OF NEUROLOGY	1
JOURNAL OF NUTRITION	1
JOURNAL OF NUTRITION HEALTH & AGING	1
JOURNAL OF OBESITY	1
JOURNAL OF PAIN	1
JOURNAL OF PAIN RESEARCH	1
JOURNAL OF PEDIATRIC EPILEPSY	1
JOURNAL OF PEDIATRICS	1
JOURNAL OF PHARMACOLOGY AND EXPERIMENTAL THERAPEUTICS	1
JOURNAL OF POSTGRADUATE MEDICINE	1
JOURNAL OF SLEEP RESEARCH	1
JOURNAL OF SPORTS MEDICINE AND PHYSICAL FITNESS	1
JOURNAL OF THE ENDOCRINE SOCIETY	1
JOURNAL OF TRANSLATIONAL MEDICINE	1
KIDNEY AND DIALYSIS	1
LARGE ANIMAL REVIEW	1
LIFE-BASEL	1
MATURITAS	1
MEDICAL HYPOTHESES	1
MEDYCYNA WETERYNARYJNA-VETERINARY MEDICINE-SCIENCE AND PRACTICE	1
METABOLITES	1
MICROORGANISMS	1
MINERVA ENDOCRINOLOGICA	1
MOLECULAR & CELLULAR TOXICOLOGY	1
MOLECULAR GENETICS AND METABOLISM	1
MOLECULAR GENETICS AND METABOLISM REPORTS	1
MOVEMENT DISORDERS CLINICAL PRACTICE	1
NATURE REVIEWS GASTROENTEROLOGY & HEPATOLOGY	1
NEURAL REGENERATION RESEARCH	1
NEUROCHEMISTRY INTERNATIONAL	1
NEURODEGENERATIVE DISEASE MANAGEMENT	1
NEUROLOGY INTERNATIONAL	1
NEUROPEDIATRICS	1
NEUROPSYCHIATRIC DISEASE AND TREATMENT	1
NEUROTHERAPEUTICS	1
NEW SCIENTIST	1
NUTRITION	1
NUTRITION & METABOLISM	1
NUTRITION RESEARCH	1
OBESITY	1
OBESITY REVIEWS	1
OBESITY SCIENCE & PRACTICE	1
OSTEOARTHRITIS AND CARTILAGE	1
OSTEOPOROSIS INTERNATIONAL	1
PAIN MANAGEMENT	1
PAIN MEDICINE	1
PEDIATRIC DERMATOLOGY	1
PHARMACOLOGY & THERAPEUTICS	1
PLASTIC AND RECONSTRUCTIVE SURGERY-GLOBAL OPEN	1
PLOS ONE	1
PROGRESS IN NUTRITION	1
PSYCHIATRY RESEARCH	1
QUALITY OF LIFE RESEARCH	1
REPORTS	1
REVIEWS IN ENDOCRINE & METABOLIC DISORDERS	1
REVUE NEUROLOGIQUE	1
SEIZURE-EUROPEAN JOURNAL OF EPILEPSY	1
SEMINARS IN NEUROLOGY	1
STRAHLENTHERAPIE UND ONKOLOGIE	1
THERAPEUTIC ADVANCES IN CHRONIC DISEASE	1
TRANSPLANTATION PROCEEDINGS	1
VETERINARY WORLD	1
WORLD FAMILY MEDICINE	1
YONSEI MEDICAL JOURNAL	1
