# Supplementary material for: Bibliometric analysis of ketogenic diet for pain based on dual databases: global trends and research hotspots from the Web of Science Core Collection and Scopus (2006–2025)
Source: Front Nutr. 2026 Feb 27;13:1717096. doi: 10.3389/fnut.2026.1717096 (PMC12982065; doi:10.3389/fnut.2026.1717096)
Supplement: Supplementary file 2 [file Table_2.xlsx]

## Sheet: Sheet1
Sources	Articles
NUTRIENTS	48
BMJ CASE REPORTS	14
EPILEPSIA	14
CURRENT TREATMENT OPTIONS IN NEUROLOGY	13
EPILEPSY AND BEHAVIOR	12
FRONTIERS IN NEUROLOGY	9
PEDIATRIC NEUROLOGY	9
EUROPEAN JOURNAL OF PAEDIATRIC NEUROLOGY	8
NUTRITIONAL NEUROSCIENCE	8
SEIZURE	8
EPILEPTIC DISORDERS	7
FRONTIERS IN NUTRITION	7
EPILEPSIA OPEN	6
FRONTIERS IN PHARMACOLOGY	6
JOURNAL OF HEADACHE AND PAIN	6
NEUROLOGICAL SCIENCES	6
AMERICAN JOURNAL OF CASE REPORTS	5
CANADIAN JOURNAL OF NEUROLOGICAL SCIENCES	5
EPILEPSY AND BEHAVIOR REPORTS	5
JOURNAL OF CLINICAL MEDICINE	5
JOURNAL OF INHERITED METABOLIC DISEASE	5
NEUROPSYCHIATRIC DISEASE AND TREATMENT	5
NUTRITION	5
AMERICAN JOURNAL OF EMERGENCY MEDICINE	4
BMC MUSCULOSKELETAL DISORDERS	4
BRAIN AND DEVELOPMENT	4
CURRENT NEUROLOGY AND NEUROSCIENCE REPORTS	4
CURRENT OBESITY REPORTS	4
CURRENT PAIN AND HEADACHE REPORTS	4
DIABETES, OBESITY AND METABOLISM	4
EUROPEAN JOURNAL OF NEUROLOGY	4
EXPERT REVIEW OF NEUROTHERAPEUTICS	4
JOURNAL OF CHILD NEUROLOGY	4
JOURNAL OF PEDIATRIC ENDOCRINOLOGY AND METABOLISM	4
JOURNAL OF THE NEUROLOGICAL SCIENCES	4
MEDICINE (UNITED STATES)	4
METABOLITES	4
PLOS ONE	4
AACE CLINICAL CASE REPORTS	3
BMJ	3
BRAIN AND BEHAVIOR	3
BRAIN SCIENCES	3
COCHRANE DATABASE OF SYSTEMATIC REVIEWS	3
CURRENT NUTRITION REPORTS	3
CURRENT OPINION IN NEUROLOGY	3
DIABETES AND METABOLIC SYNDROME: CLINICAL RESEARCH AND REVIEWS	3
EPILEPSY RESEARCH	3
EUROPEAN JOURNAL OF CLINICAL NUTRITION	3
EXPERT OPINION ON DRUG SAFETY	3
FRONTIERS IN MEDICINE	3
FRONTIERS IN PHYSIOLOGY	3
JOURNAL OF DAIRY SCIENCE	3
JOURNAL OF THE ENDOCRINE SOCIETY	3
MOVEMENT DISORDERS	3
NEUROLOGY	3
NEUROPEDIATRICS	3
OBESITY RESEARCH AND CLINICAL PRACTICE	3
PAIN	3
PAN AFRICAN MEDICAL JOURNAL	3
SEMINARS IN PEDIATRIC NEUROLOGY	3
TRIALS	3
ACTA EPILEPTOLOGICA	2
AMERICAN JOURNAL OF MEDICINE	2
AMERICAN JOURNAL OF PHYSIOLOGY - CELL PHYSIOLOGY	2
ANAESTHESIA, PAIN AND INTENSIVE CARE	2
ANNALS OF CLINICAL AND TRANSLATIONAL NEUROLOGY	2
BIOMEDICINE AND PHARMACOTHERAPY	2
BMC CANCER	2
BMC NEUROLOGY	2
BMC PEDIATRICS	2
BMJ NUTRITION, PREVENTION AND HEALTH	2
CASE REPORTS IN CRITICAL CARE	2
CASE REPORTS IN ENDOCRINOLOGY	2
CEPHALALGIA	2
CLINICA CHIMICA ACTA	2
CLINICAL NUTRITION	2
CLINICAL NUTRITION OPEN SCIENCE	2
CNS AND NEUROLOGICAL DISORDERS - DRUG TARGETS	2
CNS DRUGS	2
CURRENT NEUROPHARMACOLOGY	2
CURRENT PROBLEMS IN PEDIATRIC AND ADOLESCENT HEALTH CARE	2
DEVELOPMENTAL MEDICINE AND CHILD NEUROLOGY	2
DIABETES THERAPY	2
EMA - EMERGENCY MEDICINE AUSTRALASIA	2
EMERGENCY MEDICINE CLINICS OF NORTH AMERICA	2
ENDOCRINE PRACTICE	2
EPILEPSY AND BEHAVIOR CASE REPORTS	2
EXPLORATION OF FOODS AND FOODOMICS	2
FRONTIERS IN ENDOCRINOLOGY	2
FRONTIERS IN PSYCHIATRY	2
GENES	2
HEADACHE	2
INTERNAL MEDICINE	2
INTERNATIONAL JOURNAL OF ENVIRONMENTAL RESEARCH AND PUBLIC HEALTH	2
INTERNATIONAL JOURNAL OF MOLECULAR SCIENCES	2
INTERNATIONAL JOURNAL OF SPORT NUTRITION AND EXERCISE METABOLISM	2
IRANIAN JOURNAL OF CHILD NEUROLOGY	2
ITALIAN JOURNAL OF PEDIATRICS	2
JIMD REPORTS	2
JOURNAL OF CLINICAL AND TRANSLATIONAL ENDOCRINOLOGY: CASE REPORTS	2
JOURNAL OF CLINICAL ENDOCRINOLOGY AND METABOLISM	2
JOURNAL OF DIABETES INVESTIGATION	2
JOURNAL OF EMERGENCY MEDICINE	2
JOURNAL OF LIPID RESEARCH	2
JOURNAL OF NEUROSCIENCES IN RURAL PRACTICE	2
JOURNAL OF NUTRITION AND METABOLISM	2
JOURNAL OF NUTRITION, HEALTH AND AGING	2
JOURNAL OF PAEDIATRICS AND CHILD HEALTH	2
JOURNAL OF TRANSLATIONAL MEDICINE	2
JOURNAL, INDIAN ACADEMY OF CLINICAL MEDICINE	2
MEDICINA (LITHUANIA)	2
MOLECULAR GENETICS AND METABOLISM	2
MOLECULAR GENETICS AND METABOLISM REPORTS	2
MOVEMENT DISORDERS CLINICAL PRACTICE	2
NATURE REVIEWS NEUROLOGY	2
NEUROBIOLOGY OF PAIN	2
NEUROLOGY: CLINICAL PRACTICE	2
NEUROSCIENCES	2
NEUROTHERAPEUTICS	2
NUTRITION AND METABOLISM	2
NUTRITION RESEARCH REVIEWS	2
NUTRITION REVIEWS	2
OBESITY SCIENCE AND PRACTICE	2
PEDIATRIC DERMATOLOGY	2
PEDIATRIC DIABETES	2
PEDIATRIC EMERGENCY CARE	2
PHARMACOLOGY AND THERAPEUTICS	2
PHARMACOLOGYONLINE	2
POSTGRADUATE MEDICAL JOURNAL	2
PRIMARY CARE - CLINICS IN OFFICE PRACTICE	2
SCIENTIFIC REPORTS	2
SENSORS AND ACTUATORS B: CHEMICAL	2
SIGNAL TRANSDUCTION AND TARGETED THERAPY	2
SLEEP MEDICINE	2
SN COMPREHENSIVE CLINICAL MEDICINE	2
STRAHLENTHERAPIE UND ONKOLOGIE	2
U.S. PHARMACIST	2
AACE ENDOCRINOLOGY AND DIABETES	1
ACR OPEN RHEUMATOLOGY	1
ACTA BIOMEDICA	1
ACTA CARDIOLOGICA SINICA	1
ACTA DIABETOLOGICA	1
ACTA MEDICA MEDITERRANEA	1
ACTA MEDICA OKAYAMA	1
ACTA NEUROLOGICA BELGICA	1
ACTA PAEDIATRICA, INTERNATIONAL JOURNAL OF PAEDIATRICS	1
ACUTE MEDICINE	1
ADVANCES IN INTEGRATIVE MEDICINE	1
ADVANCES IN PEDIATRICS	1
AFRICAN JOURNAL OF MEDICINE AND MEDICAL SCIENCES	1
ALZHEIMER'S AND DEMENTIA	1
ALZHEIMER'S RESEARCH AND THERAPY	1
AMERICAN FAMILY PHYSICIAN	1
AMERICAN JOURNAL OF HEALTH-SYSTEM PHARMACY	1
AMERICAN JOURNAL OF MEDICAL GENETICS, PART A	1
AMERTA NUTRITION	1
ANALYTICA CHIMICA ACTA	1
ANALYTICAL CHEMISTRY	1
ANIMALS	1
ANNALS OF CHILD NEUROLOGY	1
ANNALS OF INDIAN ACADEMY OF NEUROLOGY	1
ANNALS OF INTERNAL MEDICINE	1
ANNALS OF NONINVASIVE ELECTROCARDIOLOGY	1
ANNALS OF PEDIATRIC ENDOCRINOLOGY AND METABOLISM	1
ANNUAL REVIEW OF NEUROSCIENCE	1
ANTIBODIES	1
ANTIOXIDANTS AND REDOX SIGNALING	1
ARCHIVES OF DISEASE IN CHILDHOOD: EDUCATION AND PRACTICE EDITION	1
ARCHIVES OF NEUROLOGY	1
ARCHIVES OF THE BALKAN MEDICAL UNION	1
ARQUIVOS DE NEURO-PSIQUIATRIA	1
ARTHRITIS CARE AND RESEARCH	1
ASIAN NURSING RESEARCH	1
AUSTRIAN JOURNAL OF CLINICAL ENDOCRINOLOGY AND METABOLISM	1
BEHAVIOURAL PHARMACOLOGY	1
BEST PRACTICE AND RESEARCH: CLINICAL GASTROENTEROLOGY	1
BIOCHEMICAL SOCIETY TRANSACTIONS	1
BIOLOGICAL AND PHARMACEUTICAL BULLETIN	1
BJOG: AN INTERNATIONAL JOURNAL OF OBSTETRICS AND GYNAECOLOGY	1
BJPSYCH OPEN	1
BMC ENDOCRINE DISORDERS	1
BMC PREGNANCY AND CHILDBIRTH	1
BMC WOMEN'S HEALTH	1
BMJ OPEN	1
BMJ PAEDIATRICS OPEN	1
BRAIN	1
BRAZILIAN JOURNAL OF ANESTHESIOLOGY	1
BREAST CARE	1
BRITISH JOURNAL OF PHARMACOLOGY	1
CALCIFIED TISSUE INTERNATIONAL	1
CANADIAN FAMILY PHYSICIAN	1
CANADIAN JOURNAL OF DIABETES	1
CANCER REPORTS	1
CARDIOVASCULAR DIABETOLOGY	1
CASE REPORTS IN NEPHROLOGY	1
CELL REPORTS	1
CEN CASE REPORTS	1
CHEMICAL RECORD	1
CHILDREN	1
CLINICAL CHEMISTRY	1
CLINICAL DIABETES	1
CLINICAL NEUROPHYSIOLOGY	1
CLINICAL NEUROPHYSIOLOGY PRACTICE	1
CLINICAL NUTRITION ESPEN	1
CLINICAL PEDIATRIC ENDOCRINOLOGY	1
CLINICAL TOXICOLOGY	1
CLINICS AND PRACTICE	1
CONFINIA CEPHALALGICA	1
CONTINUUM LIFELONG LEARNING IN NEUROLOGY	1
CRITICAL CARE CLINICS	1
CURRENT DEVELOPMENTS IN NUTRITION	1
CURRENT DIABETES REVIEWS	1
CURRENT MOLECULAR MEDICINE	1
CURRENT MOLECULAR PHARMACOLOGY	1
CURRENT OPINION IN BIOTECHNOLOGY	1
CURRENT OPINION IN ENDOCRINOLOGY, DIABETES AND OBESITY	1
CURRENT PHARMACEUTICAL DESIGN	1
CURRENT RHEUMATOLOGY REVIEWS	1
CURRENT TOPICS IN MEDICINAL CHEMISTRY	1
CURRENT TOPICS IN NUTRACEUTICAL RESEARCH	1
CURRENT TREATMENT OPTIONS IN PEDIATRICS	1
DANISH MEDICAL JOURNAL	1
DEMENTIA AND GERIATRIC COGNITIVE DISORDERS EXTRA	1
DER NERVENARZT	1
DERMATOLOGY ONLINE JOURNAL	1
DIABETES CARE	1
DIABETIC MEDICINE	1
DIABETOLOGY AND METABOLIC SYNDROME	1
DIABETOLOGY INTERNATIONAL	1
DIAGNOSTIC CYTOPATHOLOGY	1
DISEASES	1
DRUG DESIGN, DEVELOPMENT AND THERAPY	1
EASTERN JOURNAL OF MEDICINE	1
EGYPTIAN JOURNAL OF NEUROLOGY, PSYCHIATRY AND NEUROSURGERY	1
EMBO MOLECULAR MEDICINE	1
ENDOCRINE	1
ENDOCRINE, METABOLIC AND IMMUNE DISORDERS - DRUG TARGETS	1
ENDOCRINOLOGY, DIABETES AND METABOLISM	1
EPILEPSY CURRENTS	1
ETHIOPIAN MEDICAL JOURNAL	1
EUROPEAN EATING DISORDERS REVIEW	1
EUROPEAN JOURNAL OF CASE REPORTS IN INTERNAL MEDICINE	1
EUROPEAN JOURNAL OF INTEGRATIVE MEDICINE	1
EUROPEAN JOURNAL OF NUTRITION	1
EUROPEAN JOURNAL OF OBSTETRICS AND GYNECOLOGY AND REPRODUCTIVE BIOLOGY	1
EUROPEAN JOURNAL OF PHARMACOLOGY	1
EXPERIMENTAL NEUROLOGY	1
EXPERIMENTAL PHYSIOLOGY	1
EXPERT OPINION ON INVESTIGATIONAL DRUGS	1
EXPERT OPINION ON ORPHAN DRUGS	1
EXPERT OPINION ON PHARMACOTHERAPY	1
EXPERT OPINION ON THERAPEUTIC PATENTS	1
EXPERT REVIEW OF GASTROENTEROLOGY AND HEPATOLOGY	1
FOLIA MEDICA	1
FOOD AND HUMANITY	1
FRONTIERS IN AGING NEUROSCIENCE	1
FRONTIERS IN GENETICS	1
FRONTIERS IN MOLECULAR NEUROSCIENCE	1
FRONTIERS IN NEUROSCIENCE	1
FRONTIERS IN ONCOLOGY	1
FUNCTIONAL NEUROLOGY	1
GEORGIAN MEDICAL NEWS	1
HEALTH TECHNOLOGY ASSESSMENT	1
HEALTHCARE (SWITZERLAND)	1
HEPATOLOGY INTERNATIONAL	1
INDIAN JOURNAL OF PEDIATRICS	1
INDIAN PEDIATRICS	1
INFLAMMOPHARMACOLOGY	1
INTERNAL MEDICINE JOURNAL	1
INTERNATIONAL ANESTHESIOLOGY CLINICS	1
INTERNATIONAL JOURNAL OF BIOLOGICAL SCIENCES	1
INTERNATIONAL JOURNAL OF CARDIOLOGY	1
INTERNATIONAL JOURNAL OF EMERGENCY MEDICINE	1
INTERNATIONAL JOURNAL OF EPILEPSY	1
INTERNATIONAL JOURNAL OF GASTROINTESTINAL INTERVENTION	1
INTERNATIONAL JOURNAL OF OBSTETRIC ANESTHESIA	1
INTERNATIONAL JOURNAL OF PHARMACEUTICAL SCIENCES REVIEW AND RESEARCH	1
INTERNATIONAL JOURNAL OF RADIATION ONCOLOGY BIOLOGY PHYSICS	1
INTERNATIONAL JOURNAL OF RESEARCH IN PHARMACEUTICAL SCIENCES	1
JACC: BASIC TO TRANSLATIONAL SCIENCE	1
JAMA PEDIATRICS	1
JOURNAL OF ALLERGY AND CLINICAL IMMUNOLOGY	1
JOURNAL OF ALZHEIMER'S DISEASE	1
JOURNAL OF CARDIAC CRITICAL CARE	1
JOURNAL OF CENTRAL NERVOUS SYSTEM DISEASE	1
JOURNAL OF CLINICAL AND DIAGNOSTIC RESEARCH	1
JOURNAL OF CLINICAL INVESTIGATION	1
JOURNAL OF CLINICAL NEUROLOGY (KOREA)	1
JOURNAL OF CLINICAL SLEEP MEDICINE	1
JOURNAL OF DIABETES	1
JOURNAL OF DIABETES AND METABOLIC DISORDERS	1
JOURNAL OF DIABETES SCIENCE AND TECHNOLOGY	1
JOURNAL OF DIABETOLOGY	1
JOURNAL OF EPILEPSY AND CLINICAL NEUROPHYSIOLOGY	1
JOURNAL OF ETHNOBIOLOGY AND ETHNOMEDICINE	1
JOURNAL OF FAMILY PRACTICE	1
JOURNAL OF GASTROENTEROLOGY AND HEPATOLOGY (AUSTRALIA)	1
JOURNAL OF INTEGRATIVE NEUROSCIENCE	1
JOURNAL OF INTENSIVE CARE MEDICINE	1
JOURNAL OF INTERNATIONAL MEDICAL RESEARCH	1
JOURNAL OF INVESTIGATIVE MEDICINE HIGH IMPACT CASE REPORTS	1
JOURNAL OF KERMAN UNIVERSITY OF MEDICAL SCIENCES	1
JOURNAL OF KOREAN MEDICAL SCIENCE	1
JOURNAL OF MEDICINAL FOOD	1
JOURNAL OF MOLECULAR NEUROSCIENCE	1
JOURNAL OF NEURAL TRANSMISSION	1
JOURNAL OF NEURO-OPHTHALMOLOGY	1
JOURNAL OF NEUROIMMUNOLOGY	1
JOURNAL OF NEUROLOGICAL SCIENCES	1
JOURNAL OF NEUROLOGY	1
JOURNAL OF NEUROMUSCULAR DISEASES	1
JOURNAL OF NEUROPSYCHIATRY AND CLINICAL NEUROSCIENCES	1
JOURNAL OF NUCLEAR MEDICINE	1
JOURNAL OF NUTRITION	1
JOURNAL OF OCCUPATIONAL AND ENVIRONMENTAL MEDICINE	1
JOURNAL OF PAIN	1
JOURNAL OF PAIN AND SYMPTOM MANAGEMENT	1
JOURNAL OF PAIN RESEARCH	1
JOURNAL OF PEDIATRIC BIOCHEMISTRY	1
JOURNAL OF PEDIATRIC HEALTH CARE	1
JOURNAL OF PEDIATRIC HEMATOLOGY/ONCOLOGY	1
JOURNAL OF PEDIATRIC NEUROLOGY	1
JOURNAL OF PEDIATRIC NEUROSCIENCES	1
JOURNAL OF PEDIATRIC REHABILITATION MEDICINE	1
JOURNAL OF PEDIATRIC SURGERY	1
JOURNAL OF POSTGRADUATE MEDICINE	1
JOURNAL OF SLEEP RESEARCH	1
JOURNAL OF SPORTS MEDICINE AND PHYSICAL FITNESS	1
JOURNAL OF THE COLLEGE OF PHYSICIANS AND SURGEONS PAKISTAN	1
JOURNAL OF VETERINARY EMERGENCY AND CRITICAL CARE	1
KAFKAS UNIVERSITESI VETERINER FAKULTESI DERGISI	1
KIDNEY AND DIALYSIS	1
KOREAN JOURNAL OF PEDIATRICS	1
LIFE	1
MATURITAS	1
MAYO CLINIC PROCEEDINGS	1
MEDECINE DES MALADIES METABOLIQUES	1
MEDICAL HYPOTHESES	1
MEDICAL PRINCIPLES AND PRACTICE	1
MICROORGANISMS	1
MID-TAIWAN JOURNAL OF MEDICINE	1
MINERVA ENDOCRINOLOGICA	1
MINERVA PEDIATRICS	1
MOLECULAR NEUROBIOLOGY	1
MULTIPLE SCLEROSIS AND RELATED DISORDERS	1
NATURE	1
NATURE CLINICAL PRACTICE NEUROLOGY	1
NDT PLUS	1
NEURAL REGENERATION RESEARCH	1
NEURO-OPHTHALMOLOGY JAPAN	1
NEUROCHEMISTRY INTERNATIONAL	1
NEUROCRITICAL CARE	1
NEURODEGENERATIVE DISEASE MANAGEMENT	1
NEUROLOGIC CLINICS	1
NEUROLOGICAL RESEARCH	1
NEUROLOGY INDIA	1
NEUROLOGY INTERNATIONAL	1
NEUROLOGY: GENETICS	1
NEUROMUSCULAR DISORDERS	1
NEUROPSYCHIATRIE	1
NEUROSCIENTIST	1
NEW ARMENIAN MEDICAL JOURNAL	1
NEW ENGLAND JOURNAL OF MEDICINE	1
NORDIC JOURNAL OF PSYCHIATRY	1
NUTRICION HOSPITALARIA	1
NUTRITION JOURNAL	1
NUTRITION RESEARCH	1
NUTRITION: X	1
OBESITY	1
OBESITY MEDICINE	1
OBESITY REVIEWS	1
ONCOLOGY LETTERS	1
ONKOLOGIA I RADIOTERAPIA	1
ORPHANET JOURNAL OF RARE DISEASES	1
ORTHOPAEDIC JOURNAL OF SPORTS MEDICINE	1
OSTEOARTHRITIS AND CARTILAGE	1
OSTEOARTHRITIS AND CARTILAGE OPEN	1
OSTEOPOROSIS INTERNATIONAL	1
OXFORD MEDICAL CASE REPORTS	1
PAEDIATRICS AND CHILD HEALTH (UNITED KINGDOM)	1
PAIN MANAGEMENT	1
PAIN MEDICINE (UNITED STATES)	1
PAIN PHYSICIAN	1
PATHOGENS	1
PEDIATRIC ANNALS	1
PEDIATRIC DRUGS	1
PEDIATRICS	1
PEDIATRICS IN REVIEW	1
PEERJ	1
PHARMACEUTICALS	1
PHARMACOLOGY RESEARCH AND PERSPECTIVES	1
PHILLIPPINE JOURNAL OF INTERNAL MEDICINE	1
PHYSICAL AND ENGINEERING SCIENCES IN MEDICINE	1
PHYSICAL MEDICINE AND REHABILITATION CLINICS OF NORTH AMERICA	1
PLASTIC AND RECONSTRUCTIVE SURGERY - GLOBAL OPEN	1
PRACTICAL DIABETES	1
PRACTICAL DIABETES INTERNATIONAL	1
PROGRESS IN NEUROBIOLOGY	1
PROGRESS IN NUTRITION	1
QUALITY OF LIFE RESEARCH	1
RADIATION RESEARCH	1
REGULATORY TOXICOLOGY AND PHARMACOLOGY	1
RESEARCH IN AUTISM	1
REVIEWS IN ENDOCRINE AND METABOLIC DISORDERS	1
REVISTA PORTUGUESA DE CARDIOLOGIA	1
ROMANIAN JOURNAL OF DIABETES, NUTRITION AND METABOLIC DISEASES	1
SAGE OPEN MEDICAL CASE REPORTS	1
SOUTH AFRICAN MEDICAL JOURNAL	1
STEREOTACTIC AND FUNCTIONAL NEUROSURGERY	1
SULTAN QABOOS UNIVERSITY MEDICAL JOURNAL	1
SUPPORTIVE CARE IN CANCER	1
SURGICAL ENDOSCOPY	1
THE LANCET GASTROENTEROLOGY AND HEPATOLOGY	1
THERAPEUTIC ADVANCES IN CHRONIC DISEASE	1
THERAPEUTIC ADVANCES IN MEDICAL ONCOLOGY	1
THERAPY	1
TRANSLATIONAL PSYCHIATRY	1
TRANSPLANTATION PROCEEDINGS	1
VETERINARY WORLD	1
WIADOMOSCI LEKARSKIE	1
WORLD JOURNAL OF CLINICAL CASES	1
WORLD JOURNAL OF CLINICAL PEDIATRICS	1
WORLD JOURNAL OF PEDIATRICS	1
YI CHUAN = HEREDITAS / ZHONGGUO YI CHUAN XUE HUI BIAN JI	1
YONSEI MEDICAL JOURNAL	1
ZEITSCHRIFT FUR GASTROENTEROLOGIE	1
