# Supplementary material for: Bibliometric analysis of ketogenic diet for pain based on dual databases: global trends and research hotspots from the Web of Science Core Collection and Scopus (2006–2025)
Source: Front Nutr. 2026 Feb 27;13:1717096. doi: 10.3389/fnut.2026.1717096 (PMC12982065; doi:10.3389/fnut.2026.1717096)
Supplement: Supplementary file 3 [file Table_3.xlsx]

## Sheet: Sheet1
References	Title
Di Lorenzo C, 2015, EUR J NEUROL, V22, P170, DOI 10.1111/ene.12550, DOI	Diet transiently improves migraine in two twin sisters: possible role of ketogenesis?
Youm YH, 2015, NAT MED, V21, P263, DOI 10.1038/nm.3804, DOI	The ketone metabolite β-hydroxybutyrate blocks NLRP3 inflammasome–mediated inflammatory disease
Di Lorenzo C, 2016, J HEADACHE PAIN, V17, P0, DOI 10.1186/s10194-016-0650-9, DOI	Cortical functional correlates of responsiveness to short-lasting preventive intervention with ketogenic diet in migraine: a multimodal evoked potentials study
Barbanti P, 2017, NEUROL SCI, V38, PS111, DOI 10.1007/s10072-017-2889-6, DOI	Ketogenic diet in migraine: rationale, findings and perspectives
Martin VT, 2016, HEADACHE, V56, P1553, DOI 10.1111/head.12952, DOI	Diet and Headache: Part 2
Gross E, 2019, TRIALS, V20, P0, DOI 10.1186/s13063-018-3120-7, DOI	Efficacy and safety of exogenous ketone bodies for preventive treatment of migraine: A study protocol for a single-centred, randomised, placebo-controlled, double-blind crossover trial
Di Lorenzo C, 2019, NUTRIENTS, V11, P0, DOI 10.3390/nu11081742, DOI	A Randomized Double-Blind, Cross-Over Trial of very Low-Calorie Diet in Overweight Migraine Patients: A Possible Role for Ketones?
Gross EC, 2019, NUTRIENTS, V11, P0, DOI 10.3390/nu11040811, DOI	Potential Protective Mechanisms of Ketone Bodies in Migraine Prevention
Puchalska P, 2017, CELL METAB, V25, P262, DOI 10.1016/j.cmet.2016.12.022, DOI	Multi-dimensional Roles of Ketone Bodies in Fuel Metabolism, Signaling, and Therapeutics
Di Lorenzo C, 2019, BMC NEUROL, V19, P0, DOI 10.1186/s12883-019-1351-1, DOI	A ketogenic diet normalizes interictal cortical but not subcortical responsivity in migraineurs
Cooper MA, 2018, EXP NEUROL, V306, P149, DOI 10.1016/j.expneurol.2018.05.011, DOI	A ketogenic diet reduces metabolic syndrome-induced allodynia and promotes peripheral nerve growth in mice
Jahromi SR, 2019, J HEADACHE PAIN, V20, P0, DOI 10.1186/s10194-019-1057-1, DOI	Association of diet and headache
Bongiovanni D, 2021, NEUROL SCI, V42, P3865, DOI 10.1007/s10072-021-05078-5, DOI	Effectiveness of ketogenic diet in treatment of patients with refractory chronic migraine
Di Lorenzo C, 2021, NUTRIENTS, V13, P0, DOI 10.3390/nu13072307, DOI	Applications of Ketogenic Diets in Patients with Headache: Clinical Recommendations
Wlodarek D, 2019, NUTRIENTS, V11, P0, DOI 10.3390/nu11010169, DOI	Role of Ketogenic Diets in Neurodegenerative Diseases (Alzheimer's Disease and Parkinson's Disease)
Evcili G, 2018, AGRI, V30, P8, DOI 10.5505/agri.2017.62443, DOI	Early and long period follow-up results of low glycemic index diet for migraine prophylaxis
Valente M, 2022, J CLIN MED, V11, P0, DOI 10.3390/jcm11174946, DOI	Migraine Prevention through Ketogenic Diet: More than Body Mass Composition Changes
Lovati C, 2022, NEUROL SCI, V43, P6479, DOI 10.1007/s10072-022-06311-5, DOI	Ketogenic diet in refractory migraine: possible efficacy and role of ketone bodies—a pilot experience
Keith L, 2021, MED HYPOTHESES, V146, P0, DOI 10.1016/j.mehy.2020.110435, DOI	Ketogenic diet as a potential intervention for lipedema
Sorlie V, 2022, OBES SCI PRACT, V8, P483, DOI 10.1002/osp4.580, DOI	Effect of a ketogenic diet on pain and quality of life in patients with lipedema: The LIPODIET pilot study
Tereshko Y, 2023, J HEADACHE PAIN, V24, P0, DOI 10.1186/s10194-023-01635-9, DOI	2:1 ketogenic diet and low-glycemic-index diet for the treatment of chronic and episodic migraine: a single-center real-life retrospective study
Batch JT, 2020, CUREUS J MED SCIENCE, V12, P0, DOI 10.7759/cureus.9639, DOI	Advantages and Disadvantages of the Ketogenic Diet: A Review Article
Caprio M, 2023, J TRANSL MED, V21, P0, DOI 10.1186/s12967-023-04561-1, DOI	Very-low-calorie ketogenic diet vs hypocaloric balanced diet in the prevention of high-frequency episodic migraine: the EMIKETO randomized, controlled trial
Aksoy H, 2021, DERMATOL THER, V34, P0, DOI 10.1111/dth.14364, DOI	Cause and management of lipedema-associated pain
Arab A, 2023, NUTR NEUROSCI, V26, P1, DOI 10.1080/1028415X.2021.2009162, DOI	Associations between adherence to Mediterranean dietary pattern and frequency, duration, and severity of migraine headache: A cross-sectional study
