# Supplementary material for: Bibliometric analysis of ketogenic diet for pain based on dual databases: global trends and research hotspots from the Web of Science Core Collection and Scopus (2006–2025)
Source: Front Nutr. 2026 Feb 27;13:1717096. doi: 10.3389/fnut.2026.1717096 (PMC12982065; doi:10.3389/fnut.2026.1717096)
Supplement: Supplementary file 4 [file Table_4.xlsx]

## Sheet: WOS关键词map
label	cluster	weight
obesity	1	31
inflammation	1	29
weight loss	1	23
management	1	17
nutrition	1	15
association	1	11
adolescent	1	9
body composition	1	9
diagnosis	1	9
exercise	1	9
ketoacidosis	1	9
lipedema	1	9
osteoarthritis	1	9
prevention	1	9
health	1	8
meta analysis	1	8
adipose tissue	1	7
dairy cow	1	7
mediterranean diet	1	7
risk	1	7
validation	1	7
clinical trial	1	6
diabetic ketoacidosis	1	6
disease	1	6
mellitus	1	6
subclinical ketosis	1	6
guideline	1	5
weight management	1	5
metabolism	2	38
beta hydroxybutyrate	2	30
oxidative stress	2	23
glucose	2	16
seizure	2	14
insulin	2	12
mechanism	2	10
insulin resistance	2	9
cancer	2	8
diabetes	2	8
high dose riboflavin	2	7
activation	2	6
cortical spreading depression	2	6
mitochondrial dysfunction	2	6
mouse	2	6
polyunsaturated fatty acid	2	6
prophylaxis	2	6
gene expression	2	5
magnetic resonance spectroscopy	2	5
neuropathy	2	5
randomized clinical trial	2	5
double blind	3	22
quality of life	3	20
efficacy	3	16
prevalence	3	12
safety	3	11
therapy	3	10
impact	3	9
depression	3	8
disorder	3	7
weight	3	7
alternating hemiplegia	3	6
lifestyle	3	6
risk factor	3	6
autism	3	5
autism spectrum disorder	3	5
food	3	5
intervention	3	5
protein	3	5
randomized trial	3	5
sleep	3	5
epilepsy	4	43
alzheimer disease	4	11
caloric restriction	4	11
gut microbiota	4	11
brain	4	10
refractory epilepsy	4	9
expression	4	8
neuron	4	7
status epilepticus	4	7
treatment	4	7
fasting	4	6
multiple sclerosis	4	6
stroke	4	6
antiepileptic drug	4	5
parkinson disease	4	5
