# Supplementary material for: Bibliometric analysis of ketogenic diet for pain based on dual databases: global trends and research hotspots from the Web of Science Core Collection and Scopus (2006–2025)
Source: Front Nutr. 2026 Feb 27;13:1717096. doi: 10.3389/fnut.2026.1717096 (PMC12982065; doi:10.3389/fnut.2026.1717096)
Supplement: Supplementary file 5 [file Table_5.xlsx]

## Sheet: scopus关键词map
label	cluster	weight
review	1	239
controlled study	1	162
diet therapy	1	141
diarrhea	1	131
middle aged	1	127
treatment outcome	1	126
constipation	1	124
body mass	1	111
obesity	1	110
quality of life	1	110
procedures	1	105
body weight loss	1	96
3 hydroxybutyric acid	1	92
pathophysiology	1	91
metabolism	1	90
hypoglycemia	1	81
major clinical study	1	79
randomized controlled trial	1	73
diet	1	67
systematic review	1	66
triacylglycerol	1	62
migraine disorders	1	59
neurologic disease	1	59
body weight	1	57
inflammation	1	57
outcome assessment	1	57
unclassified drug	1	57
oxidative stress	1	56
caloric intake	1	54
diabetes mellitus	1	54
exercise	1	53
randomized controlled trial (topic)	1	53
carbohydrate intake	1	52
physical activity	1	52
adverse event	1	51
treatment duration	1	51
cognition	1	50
carbohydrate	1	47
risk factor	1	47
alzheimer disease	1	46
autism	1	46
prevalence	1	46
prospective study	1	45
questionnaire	1	45
clinical effectiveness	1	43
physiology	1	43
intestine flora	1	41
metabolic disorder	1	39
anxiety	1	38
caloric restriction	1	37
parkinson disease	1	37
weight loss	1	37
diet supplementation	1	36
lifestyle modification	1	36
mediterranean diet	1	36
diet restriction	1	35
mental disease	1	35
therapy effect	1	35
diet, carbohydrate-restricted	1	33
insulin resistance	1	33
fasting	1	32
neuroprotection	1	32
nutrition	1	32
therapy	1	31
dietary intake	1	30
pilot study	1	30
protein intake	1	30
very low calorie ketogenic diet	1	30
cholesterol	1	29
glycemic index	1	29
mouse	1	29
nervous system inflammation	1	29
omega 3 fatty acid	1	29
body composition	1	28
clinical outcome	1	28
medium chain triacylglycerol	1	28
patient compliance	1	28
biological marker	1	27
dietary compliance	1	27
food intake	1	27
vitamin d	1	27
alpha tocopherol	1	26
brain	1	26
carnitine	1	26
high density lipoprotein cholesterol	1	26
hyperlipidemia	1	26
low density lipoprotein cholesterol	1	26
bloating	1	25
cardiovascular disease	1	25
dietary supplement	1	25
dyslipidemia	1	25
gastroesophageal reflux	1	25
3-hydroxybutyric acid	1	24
animal experiment	1	24
calcium	1	24
degenerative disease	1	24
ketogenesis	1	24
low fat diet	1	24
traumatic brain injury	1	24
animal model	1	23
carbohydrate diet	1	23
disorders of mitochondrial functions	1	23
magnesium	1	23
waist circumference	1	23
analgesia	1	22
anthropometry	1	22
crossover procedure	1	22
gastrointestinal disease	1	22
hypercholesterolemia	1	22
mitochondrion	1	22
reactive oxygen metabolite	1	22
double blind procedure	1	21
energy metabolism	1	21
pilot projects	1	21
prophylaxis	1	21
visual analog scale	1	21
fat mass	1	20
muscle cramp	1	20
pathogenesis	1	20
patient safety	1	20
prospective studies	1	20
sleep	1	20
antioxidant	1	19
diastolic blood pressure	1	19
fat intake	1	19
hunger	1	19
metabolic syndrome x	1	19
multiple sclerosis	1	19
protein	1	19
amyotrophic lateral sclerosis	1	18
analgesic agent	1	18
arthralgia	1	18
brain metabolism	1	18
brain tumor	1	18
comparative study	1	18
dietary supplements	1	18
drug effect	1	18
gene expression	1	18
hyperuricemia	1	18
interleukin 6	1	18
meta analysis	1	18
pain intensity	1	18
probiotic agent	1	18
riboflavin	1	18
risk assessment	1	18
tumor necrosis factor	1	18
ubidecarenone	1	18
antidepressant agent	1	17
cholesterol blood level	1	17
fatty acid oxidation	1	17
feasibility study	1	17
folic acid	1	17
glucose metabolism	1	17
medline	1	17
melatonin	1	17
randomized controlled trials as topic	1	17
vitamin supplementation	1	17
acetoacetic acid	1	16
ascorbic acid	1	16
bariatric surgery	1	16
biomarker	1	16
blood sampling	1	16
low glycemic index diet	1	16
physiotherapy	1	16
signal transduction	1	16
systolic blood pressure	1	16
thiamine	1	16
transformed migraine	1	16
blood brain barrier	1	15
cardiovascular risk	1	15
dietary pattern	1	15
double-blind method	1	15
fatty acid	1	15
follow-up studies	1	15
gastrointestinal microbiome	1	15
insulin sensitivity	1	15
lifestyle	1	15
lipedema	1	15
lipolysis	1	15
low calorie diet	1	15
triacylglycerol blood level	1	15
4 aminobutyric acid	1	14
abdominal distension	1	14
antiinflammatory activity	1	14
clinical practice	1	14
clinical trial (topic)	1	14
glioblastoma	1	14
glucose transport	1	14
gluten free diet	1	14
heart failure	1	14
human experiment	1	14
hypocalcemia	1	14
intermittent fasting	1	14
safety	1	14
thioctic acid	1	14
upregulation	1	14
abdominal discomfort	1	13
amitriptyline	1	13
apoptosis	1	13
body mass index	1	13
cardiomyopathy	1	13
celiac disease	1	13
cross-over studies	1	13
elimination diet	1	13
epidemiology	1	13
glutathione	1	13
hippocampus	1	13
lipid	1	13
malignant neoplasm	1	13
migraine without aura	1	13
mitochondrial respiration	1	13
nerve degeneration	1	13
ovary polycystic disease	1	13
physiological stress	1	13
protein expression	1	13
supplementation	1	13
time factors	1	13
very elderly	1	13
antineoplastic agent	1	12
atkins diet	1	12
autism spectrum disorder	1	12
central nervous system	1	12
chronic disease	1	12
chronic kidney failure	1	12
daily life activity	1	12
dementia	1	12
dna methylation	1	12
epigenetic	1	12
feeding behavior	1	12
gamma glutamyltransferase	1	12
glutamic acid	1	12
glycolysis	1	12
heartburn	1	12
ibuprofen	1	12
immune response	1	12
kinesiotherapy	1	12
mental health	1	12
migraine with aura	1	12
nervous system diseases	1	12
neurotransmission	1	12
neurotransmitter	1	12
normal human	1	12
nutritional assessment	1	12
polymerase chain reaction	1	12
polyunsaturated fatty acid	1	12
prevention and control	1	12
sleep quality	1	12
triglycerides	1	12
uric acid	1	12
acupuncture	1	11
antioxidant activity	1	11
beta hydroxybutyrate	1	11
blood level	1	11
caffeine	1	11
cancer chemotherapy	1	11
creatine	1	11
docosahexaenoic acid	1	11
energy expenditure	1	11
fluid intake	1	11
high density lipoprotein	1	11
homeostasis model assessment	1	11
hypercalciuria	1	11
iron	1	11
irritable colon	1	11
knee osteoarthritis	1	11
malnutrition	1	11
metabolomics	1	11
mitochondrial dna	1	11
multivitamin	1	11
preferred reporting items for systematic reviews and meta-analyses	1	11
protein diet	1	11
psychology	1	11
schizophrenia	1	11
temozolomide	1	11
adverse effects	1	10
cancer radiotherapy	1	10
comparative effectiveness	1	10
cyanocobalamin	1	10
dopamine	1	10
dual energy x ray absorptiometry	1	10
enteric feeding	1	10
enzyme activity	1	10
halitosis	1	10
high-protein low-carbohydrate diet	1	10
interleukin 1beta	1	10
microbiology	1	10
midas (migraine)	1	10
mild cognitive impairment	1	10
nerve cell	1	10
nerve cell plasticity	1	10
neurotoxicity	1	10
osteoarthritis	1	10
osteopenia	1	10
ubiquinone	1	10
vitamin d deficiency	1	10
aged, 80 and over	1	9
aging	1	9
alternative medicine	1	9
bacteroidetes	1	9
bone density	1	9
breast cancer	1	9
citric acid cycle	1	9
combined modality therapy	1	9
dysbiosis	1	9
flatulence	1	9
folinic acid	1	9
glioma	1	9
homeostasis	1	9
hypoxia	1	9
lactobacillus	1	9
lipid fingerprinting	1	9
low density lipoprotein	1	9
multimodality cancer therapy	1	9
muscle strength	1	9
neurodegenerative diseases	1	9
nonsteroid antiinflammatory agent	1	9
noradrenalin	1	9
oxidative phosphorylation	1	9
qt prolongation	1	9
respiratory chain	1	9
resveratrol	1	9
smoking	1	9
urine	1	9
astrocyte	1	8
cognitive behavioral therapy	1	8
colecalciferol	1	8
controlled clinical trial	1	8
coronary artery disease	1	8
diet, high-protein low-carbohydrate	1	8
diet, reducing	1	8
dietary fiber	1	8
embase	1	8
epileptogenesis	1	8
evidence based medicine	1	8
excitotoxicity	1	8
firmicutes	1	8
head injury	1	8
heart disease	1	8
hypoproteinemia	1	8
icosapentaenoic acid	1	8
insulin blood level	1	8
kidney disease	1	8
lipid metabolism	1	8
microglia	1	8
mineral	1	8
nonalcoholic fatty liver	1	8
nutritional counseling	1	8
nutritional deficiency	1	8
orthostatic hypotension	1	8
selenium	1	8
superoxide dismutase	1	8
tau protein	1	8
testosterone	1	8
united states	1	8
vitamin	1	8
carnitine deficiency	1	7
dichloroacetic acid	1	7
disease activity	1	7
glycosylation	1	7
hearing impairment	1	7
homocysteine	1	7
lipid storage	1	7
metabolite	1	7
neoplasm	1	7
oxygen consumption	1	7
prebiotic agent	1	7
surgery	1	7
zinc	1	7
atherosclerosis	1	6
cardiometabolic risk	1	6
insulin deficiency	1	6
mammalian target of rapamycin	1	6
mitochondrial biogenesis	1	6
neoplasms	1	6
perception deafness	1	6
protein synthesis	1	6
tumor growth	1	6
atrial fibrillation	1	5
glucagon like peptide 1	1	5
growth retardation	1	5
immunosuppressive treatment	1	5
qt interval	1	5
ruminococcus	1	5
nausea	2	163
valproic acid	2	143
fatigue	2	134
dizziness	2	105
anticonvulsive agent	2	104
topiramate	2	103
lamotrigine	2	87
phenobarbital	2	86
phenytoin	2	83
drug withdrawal	2	79
depression	2	78
side effect	2	77
carbamazepine	2	74
drug efficacy	2	70
vagus nerve stimulation	2	70
cognitive defect	2	69
clobazam	2	65
oxcarbazepine	2	64
ataxia	2	63
focal epilepsy	2	61
zonisamide	2	60
gabapentin	2	57
anticonvulsants	2	56
nephrolithiasis	2	56
anorexia	2	55
somnolence	2	54
etiracetam	2	53
clinical trial	2	51
clonazepam	2	51
placebo	2	48
gastrointestinal symptom	2	46
irritability	2	46
drug safety	2	45
lennox gastaut syndrome	2	45
weight reduction	2	45
drug tolerability	2	42
comorbidity	2	40
drowsiness	2	40
drug dose titration	2	40
ethosuximide	2	40
felbamate	2	40
rash	2	40
lethargy	2	39
vigabatrin	2	39
drug dose increase	2	35
insomnia	2	35
pancreatitis	2	35
rufinamide	2	35
tremor	2	35
myoclonus epilepsy	2	34
pyridoxine	2	34
diplopia	2	32
disease course	2	32
sleep disorder	2	32
anticonvulsant therapy	2	31
generalized epilepsy	2	31
infantile spasm	2	31
hyponatremia	2	30
sedation	2	30
weight gain	2	30
absence	2	28
behavior disorder	2	28
diazepam	2	28
blurred vision	2	27
brain depth stimulation	2	27
corticotropin	2	27
infection	2	27
practice guideline	2	26
add on therapy	2	25
drug megadose	2	25
lorazepam	2	25
pregabalin	2	25
tiagabine	2	25
anemia	2	24
asthenia	2	24
intractable epilepsy	2	23
myoclonus seizure	2	23
brain disease	2	22
prognosis	2	22
treatment	2	22
aplastic anemia	2	21
benzodiazepine derivative	2	21
stevens johnson syndrome	2	21
benign childhood epilepsy	2	20
confusion	2	20
liver failure	2	20
low drug dose	2	20
nystagmus	2	20
paresthesia	2	20
primidone	2	20
unindexed drug	2	20
unspecified side effect	2	20
aggression	2	19
behavior change	2	19
coughing	2	19
decreased appetite	2	19
drug induced headache	2	19
heart arrhythmia	2	19
psychosis	2	19
anxiety disorder	2	18
drug eruption	2	18
thrombocytopenia	2	18
atonic seizure	2	17
drug mechanism	2	17
drug substitution	2	17
incidence	2	17
memory disorder	2	17
pediatrics	2	17
leukopenia	2	16
vertigo	2	16
brivaracetam	2	15
drug metabolism	2	15
harkoseride	2	15
hypersalivation	2	15
liver toxicity	2	15
monotherapy	2	15
visual disorder	2	15
alopecia	2	14
hair loss	2	14
hirsutism	2	14
hyperactivity	2	14
agitation	2	13
benzodiazepine	2	13
brain surgery	2	13
complex partial seizure	2	13
febrile convulsion	2	13
fosphenytoin sodium	2	13
long term care	2	13
mood disorder	2	13
nervousness	2	13
neurosurgery	2	13
osteoporosis	2	13
stiripentol	2	13
treatment failure	2	13
upper respiratory tract infection	2	13
xerostomia	2	13
drug blood level	2	12
drug response	2	12
drug treatment failure	2	12
edema	2	12
grand mal seizure	2	12
hyperammonemia	2	12
liver disease	2	12
nerve stimulation	2	12
neuromodulation	2	12
nitrazepam	2	12
patient care	2	12
tuberous sclerosis	2	12
west syndrome	2	12
adjuvant therapy	2	11
anticonvulsant activity	2	11
drug choice	2	11
electrolyte disturbance	2	11
heart arrest	2	11
hepatitis	2	11
lidocaine	2	11
liver dysfunction	2	11
morbidity	2	11
myoclonic astatic epilepsy	2	11
patient monitoring	2	11
patient referral	2	11
prednisolone	2	11
tonic seizure	2	11
transcranial magnetic stimulation	2	11
visual impairment	2	11
amnesia	2	10
anamnesis	2	10
central nervous system disease	2	10
clinical evaluation	2	10
coma	2	10
dose response	2	10
drug half life	2	10
gingiva hyperplasia	2	10
kidney failure	2	10
language disability	2	10
peripheral neuropathy	2	10
rhinopharyngitis	2	10
suicidal ideation	2	10
sultiame	2	10
treatment indication	2	10
visual field defect	2	10
antiepileptic drug	2	9
beta adrenergic receptor blocking agent	2	9
bipolar disorder	2	9
calcium channel blocking agent	2	9
convulsion	2	9
cost effectiveness analysis	2	9
disease classification	2	9
disease control	2	9
drug cost	2	9
drug hypersensitivity	2	9
drug potentiation	2	9
drug use	2	9
dyspepsia	2	9
medication compliance	2	9
oral contraceptive agent	2	9
temporal lobectomy	2	9
acne	2	8
agranulocytosis	2	8
blood dyscrasia	2	8
bradycardia	2	8
brain hemorrhage	2	8
closed angle glaucoma	2	8
drug contraindication	2	8
epilepsies, partial	2	8
evidence based practice	2	8
gait disorder	2	8
loading drug dose	2	8
respiration depression	2	8
restlessness	2	8
retigabine	2	8
sex difference	2	8
teratogenicity	2	8
urine retention	2	8
anhidrosis	2	7
bleeding	2	7
childhood	2	7
childhood absence epilepsy	2	7
dress syndrome	2	7
drug clearance	2	7
eslicarbazepine	2	7
falling	2	7
glaucoma	2	7
hoarseness	2	7
infantile spasms	2	7
maintenance therapy	2	7
respiratory tract infection	2	7
single drug dose	2	7
slurred speech	2	7
speech disorder	2	7
systemic lupus erythematosus	2	7
treatment withdrawal	2	7
urolithiasis	2	7
urticaria	2	7
warfarin	2	7
acute disease	2	6
barbituric acid derivative	2	6
childhood disease	2	6
coordination disorder	2	6
drug absorption	2	6
evening dosage	2	6
grand mal epilepsy	2	6
injection site pain	2	6
lennox-gastaut syndrome	2	6
neuroleptic agent	2	6
neutropenia	2	6
peripheral edema	2	6
problem behavior	2	6
single photon emission computer tomography	2	6
trigeminus neuralgia	2	6
valproate semisodium	2	6
voice change	2	6
drug elimination	2	5
drug fever	2	5
haloperidol	2	5
hyperkinesia	2	5
hyperthermia	2	5
mental instability	2	5
toxic epidermal necrolysis	2	5
clinical article	3	252
case report	3	225
vomiting	3	190
priority journal	3	166
glucose	3	165
glucose blood level	3	154
abdominal pain	3	153
complication	3	114
insulin	3	103
diabetic ketoacidosis	3	87
disease severity	3	78
metabolic acidosis	3	78
non insulin dependent diabetes mellitus	3	73
hemoglobin a1c	3	66
hypertension	3	63
computer assisted tomography	3	62
bicarbonate	3	60
hyperglycemia	3	57
insulin dependent diabetes mellitus	3	50
creatinine	3	45
medical history	3	44
ketonuria	3	43
hospitalization	3	42
blood	3	41
urinalysis	3	40
metformin	3	39
dyspnea	3	38
alanine aminotransferase	3	37
disease association	3	37
differential diagnosis	3	36
disease duration	3	35
glycemic control	3	35
potassium	3	35
weakness	3	35
blood glucose	3	34
anion gap	3	33
physical examination	3	33
dehydration	3	32
acidosis	3	31
hospital admission	3	31
lactic acid	3	31
sodium	3	31
diabetes mellitus, type 2	3	30
heart rate	3	30
paracetamol	3	30
pathology	3	30
aspartate aminotransferase	3	29
c reactive protein	3	28
emergency ward	3	27
intensive care unit	3	27
laboratory test	3	27
human tissue	3	26
myalgia	3	26
pregnancy	3	26
thorax pain	3	26
blood pressure	3	25
hypotension	3	25
continuous infusion	3	23
echography	3	23
hemoglobin	3	23
leukocyte count	3	23
sodium chloride	3	23
hospital discharge	3	22
urea nitrogen blood level	3	22
starvation	3	21
antidiabetic agent	3	20
disease exacerbation	3	20
fluid resuscitation	3	20
lactate blood level	3	20
tachycardia	3	20
bicarbonate blood level	3	19
diabetes mellitus, type 1	3	19
polyuria	3	19
breathing rate	3	18
diabetes	3	18
epigastric pain	3	18
insulin treatment	3	18
loss of appetite	3	18
tachypnea	3	18
arterial gas	3	17
hydrocortisone	3	17
hypokalemia	3	17
lactation	3	17
prescription	3	17
sodium glucose cotransporter 2 inhibitor	3	17
alcohol consumption	3	16
antibiotic agent	3	16
coronavirus disease 2019	3	16
hypoglycemic agents	3	16
infusion fluid	3	16
oxygen saturation	3	16
sepsis	3	16
urinary tract infection	3	16
creatine kinase	3	15
electrocardiogram	3	15
hemoglobin blood level	3	15
kidney function	3	15
acetone	3	14
alcoholism	3	14
c peptide	3	14
ceftriaxone	3	14
echocardiography	3	14
electrocardiography	3	14
hypothyroidism	3	14
mortality	3	14
polydipsia	3	14
acetylsalicylic acid	3	13
bilirubin	3	13
creatinine blood level	3	13
dapagliflozin	3	13
insulin glargine	3	13
lactic acidosis	3	13
pruritus	3	13
alcohol	3	12
antibiotic therapy	3	12
clinical examination	3	12
covid-19	3	12
diagnostic imaging	3	12
heart palpitation	3	12
human cell	3	12
hypertriglyceridemia	3	12
hypophosphatemia	3	12
lactate dehydrogenase	3	12
malaise	3	12
newborn	3	12
proton pump inhibitor	3	12
sore throat	3	12
abdominal tenderness	3	11
acute kidney failure	3	11
alanine aminotransferase blood level	3	11
alkaline phosphatase	3	11
blood analysis	3	11
chloride	3	11
disease predisposition	3	11
early diagnosis	3	11
hypomagnesemia	3	11
insulin infusion	3	11
protein blood level	3	11
x-ray computed tomography	3	11
acute pancreatitis	3	10
aspartate aminotransferase blood level	3	10
clinical assessment	3	10
diagnosis, differential	3	10
empagliflozin	3	10
glucosuria	3	10
glycosylated hemoglobin	3	10
remission	3	10
thorax radiography	3	10
abdominal radiography	3	9
amylase	3	9
blood glucose monitoring	3	9
combination drug therapy	3	9
diabetic patient	3	9
euglycemic diabetic ketoacidosis	3	9
glasgow coma scale	3	9
infant, newborn	3	9
respiratory tract disease	3	9
sodium-glucose transporter 2 inhibitors	3	9
urea	3	9
albumin	3	8
carbon dioxide	3	8
hyperventilation	3	8
rhabdomyolysis	3	8
drug therapy, combination	3	7
estimated glomerular filtration rate	3	7
glucose urine level	3	7
parathyroid hormone	3	7
patient counseling	3	7
respiratory distress	3	7
epilepsy	4	193
seizure	4	170
nuclear magnetic resonance imaging	4	109
electroencephalography	4	82
epileptic state	4	75
preschool child	4	72
fever	4	71
clinical feature	4	69
drug resistant epilepsy	4	68
levetiracetam	4	65
tonic clonic seizure	4	64
electroencephalogram	4	61
child, preschool	4	53
gene mutation	4	52
retrospective study	4	51
treatment response	4	49
genetic	4	48
infant	4	47
lacosamide	4	46
glucose transporter 1	4	39
midazolam	4	39
cohort analysis	4	38
nausea and vomiting	4	38
immunoglobulin	4	34
phenotype	4	34
cannabidiol	4	32
neuroimaging	4	31
refractory epilepsy	4	31
perampanel	4	30
status epilepticus	4	29
drug therapy	4	28
ketamine	4	28
motor dysfunction	4	28
drug dose reduction	4	27
retrospective studies	4	27
dysarthria	4	26
intellectual impairment	4	26
severe myoclonic epilepsy in infancy	4	26
developmental delay	4	25
dystonia	4	25
family history	4	25
steroid	4	25
recurrent disease	4	24
etiology	4	23
acetazolamide	4	21
brain atrophy	4	21
dysphagia	4	21
diagnosis	4	20
epileptic discharge	4	20
genetic screening	4	20
propofol	4	20
dyskinesia	4	19
gene	4	19
genetic variability	4	19
methylprednisolone	4	19
neurologic examination	4	19
whole exome sequencing	4	19
cerebrospinal fluid analysis	4	18
genetic analysis	4	18
glucose transporter	4	18
multicenter study	4	18
body weight gain	4	17
carbohydrate metabolism, inborn errors	4	17
corticosteroid	4	17
missense mutation	4	17
monosaccharide transport proteins	4	17
mutation	4	17
myoclonus	4	17
observational study	4	17
onset age	4	17
pneumonia	4	17
positron emission tomography	4	17
epileptic encephalopathy	4	15
hemiparesis	4	15
hemiplegia	4	15
lumbar puncture	4	15
muscle hypotonia	4	15
pentobarbital	4	15
cerebrospinal fluid	4	14
cerebrovascular accident	4	14
disorders of carbohydrate metabolism	4	14
encephalitis	4	14
neuropathy	4	14
stroke	4	14
glucose transporter type 1	4	13
glut1 deficiency syndrome	4	13
magnetic resonance imaging	4	13
microcephaly	4	13
prednisone	4	13
temporal lobe epilepsy	4	13
attention deficit disorder	4	12
dexamethasone	4	12
flunarizine	4	12
learning disorder	4	12
memantine	4	12
muscle weakness	4	12
new onset refractory status epilepticus	4	12
pediatric patient	4	12
plasmapheresis	4	12
symptom	4	12
thiopental	4	12
artificial ventilation	4	11
brain edema	4	11
febrile infection related epilepsy syndrome	4	11
heterozygote	4	11
immunotherapy	4	11
open study	4	11
pediatric	4	11
spasticity	4	11
demographics	4	10
drug-resistant epilepsy	4	10
high throughput sequencing	4	10
hippocampal sclerosis	4	10
mental deficiency	4	10
palliative therapy	4	10
pediatric intensive care unit	4	10
photophobia	4	10
spike wave	4	10
aphasia	4	9
attention deficit hyperactivity disorder	4	9
autoimmune encephalitis	4	9
brain infarction	4	9
brain ischemia	4	9
cohort studies	4	9
developmental disorder	4	9
epilepsy, absence	4	9
familial hemiplegic migraine	4	9
focal seizures	4	9
genotype	4	9
glucose transporter 1 deficiency syndrome	4	9
inborn error of metabolism	4	9
intensive care	4	9
medical record review	4	9
melas syndrome	4	9
mini mental state examination	4	9
myopathy	4	9
rituximab	4	9
super refractory status epilepticus	4	9
aciclovir	4	8
anakinra	4	8
chorea	4	8
choreoathetosis	4	8
corpus callosum	4	8
cortical dysplasia	4	8
cyclophosphamide	4	8
epilepsies, myoclonic	4	8
intellectual disability	4	8
methylphenidate	4	8
pleocytosis	4	8
slc2a1 gene	4	8
tracheostomy	4	8
triheptanoin	4	8
verapamil	4	8
white matter	4	8
sanger sequencing	4	7
sodium channel nav1.1	4	7
tocilizumab	4	7
absence seizure	4	6
amantadine	4	6
attention	4	6
cerebellum atrophy	4	6
movement disorders	4	6
quadriplegia	4	6
risperidone	4	6
pediatric epilepsy	4	5
